# Supplementary material for: flt1 inactivation promotes zebrafish cardiac regeneration by enhancing endothelial activity and limiting the fibrotic response
Source: Development. 2024 Nov 29;151(23):dev203028. doi: 10.1242/dev.203028 (PMC11634031; doi:10.1242/dev.203028)
Supplement: Table S1. List of genes identified as significantly regulated (padj < 0.05) in RNA sequencing data. [file develop-151-203028-TableS1.xlsx]

## Sheet: Downregulated (padj<0.05)
Table S1. RNA sequencing analysis. Related to Figure 3 and Figure S4.
ENSEMBL ID	Gene Symbol	log2FoldChange MUT/WT	p value	padj
ENSDARG00000061242	tuft1a	-0.282156	0.000134282	0.0362995
ENSDARG00000098635	irf2bp2b	-0.296921	3.53623e-05	0.0121878
ENSDARG00000029072	klf6a	-0.302062	8.28417e-05	0.0252415
ENSDARG00000019861	fgl2a	-0.313286	2.06304e-05	0.00788607
ENSDARG00000025522	sgk1	-0.322417	0.000109447	0.0310947
ENSDARG00000008363	mcl1b	-0.344433	6.11814e-06	0.00279626
ENSDARG00000038754	plk3	-0.369033	0.00018488	0.0462729
ENSDARG00000037879	lfng	-0.384014	3.80253e-07	0.000242256
ENSDARG00000017665	snrkb	-0.397003	2.3609e-05	0.00886349
ENSDARG00000087303	cebpd	-0.398519	3.27846e-06	0.0016411
ENSDARG00000036074	cebpa	-0.414309	3.88766e-06	0.0019008
ENSDARG00000070914	dusp6	-0.438019	9.63364e-11	1.12521e-07
ENSDARG00000000588	grasp	-0.44933	0.000155116	0.0397702
ENSDARG00000058094	ciarta	-0.451921	0.000154024	0.0397702
ENSDARG00000010572	slc25a25a	-0.46013	7.76889e-05	0.0247474
ENSDARG00000015611	rasl11b	-0.492627	0.000161094	0.0408054
ENSDARG00000044688	dusp4	-0.511191	1.76141e-05	0.00698716
ENSDARG00000055129	pim3	-0.513507	0.000131779	0.0362995
ENSDARG00000028396	fkbp5	-0.517654	9.93135e-06	0.00444248
ENSDARG00000007823	atf3	-0.535295	6.2047e-10	6.21179e-07
ENSDARG00000103980	ets2	-0.536522	7.09818e-09	6.48835e-06
ENSDARG00000007693	nfkbiab	-0.539504	4.71579e-11	5.83204e-08
ENSDARG00000076573	si:dkey-88j15.3	-0.542634	9.81531e-05	0.0290644
ENSDARG00000090052	si:dkey-165a24.9	-0.563152	0.000155113	0.0397702
ENSDARG00000058606	sik1	-0.56421	0.000134673	0.0362995
ENSDARG00000042983	has1	-0.578917	1.40123e-06	0.000736488
ENSDARG00000100872	otud1	-0.580656	4.04559e-06	0.00193305
ENSDARG00000038429	csrnp1b	-0.58392	2.83269e-11	3.9703e-08
ENSDARG00000019417	gadd45ga	-0.595079	1.0981e-05	0.00480968
ENSDARG00000067850	jund	-0.62565	8.13629e-09	7.12739e-06
ENSDARG00000075666	tsc22d3	-0.641541	4.84098e-12	7.82897e-09
ENSDARG00000040284	si:dkey-79d12.5	-0.647163	1.60992e-07	0.000109183
ENSDARG00000039943	tent5ba	-0.692593	1.13379e-06	0.000644239
ENSDARG00000018524	midn	-0.707714	9.96178e-16	2.99195e-12
ENSDARG00000100515	dusp1	-0.712819	1.4228e-10	1.57437e-07
ENSDARG00000022904	skilb	-0.712831	9.0687e-05	0.0272372
ENSDARG00000099351	igfbp1a	-0.729348	2.61209e-05	0.0096345
ENSDARG00000041959	cxcr4b	-0.758801	6.74783e-15	1.64745e-11
ENSDARG00000068732	spry4	-0.765948	2.85343e-17	1.19981e-13
ENSDARG00000025855	camk2n1a	-0.770476	1.8055e-05	0.00702941
ENSDARG00000079095	rin1a	-0.787781	3.36207e-05	0.0117807
ENSDARG00000020133	jdp2b	-0.802971	1.74445e-05	0.00698716
ENSDARG00000043475	ENSDARG00000043475	-0.807164	8.67795e-07	0.000521272
ENSDARG00000045548	lepb	-0.817113	6.15281e-05	0.019901
ENSDARG00000077726	nocta	-0.818067	3.56962e-09	3.41126e-06
ENSDARG00000019371	flt1	-0.83083	1.43631e-14	3.0197e-11
ENSDARG00000057687	sbk3	-0.843791	5.91906e-06	0.00276538
ENSDARG00000016623	si:ch211-195b13.1	-0.886551	1.5022e-07	0.000105274
ENSDARG00000026165	col11a1a	-0.890845	1.87154e-13	3.27894e-10
ENSDARG00000020298	btg2	-0.918751	2.193e-07	0.00014408
ENSDARG00000095743	sox11b	-0.953377	9.48493e-07	0.00055392
ENSDARG00000029177	lnx2a	-0.957296	0.000191182	0.0472873
ENSDARG00000035990	cited4a	-0.967204	4.81965e-27	5.06641e-23
ENSDARG00000017653	rgs13	-0.992105	9.71182e-12	1.45844e-08
ENSDARG00000089156	egr3	-1.01495	6.51043e-07	0.000402574
ENSDARG00000087188	nfil3-6	-1.02288	3.76068e-11	4.94153e-08
ENSDARG00000069377	si:dkey-242g16.2	-1.02865	2.85174e-05	0.0101619
ENSDARG00000033160	nr1d1	-1.08299	3.54473e-08	2.76017e-05
ENSDARG00000068194	klf9	-1.11426	7.67443e-08	5.7624e-05
ENSDARG00000000796	nr4a1	-1.2419	3.27009e-26	2.29168e-22
ENSDARG00000035719	arl5c	-1.39082	1.58286e-16	5.54635e-13
ENSDARG00000094362	CR762497.1	-1.40525	3.72632e-05	0.0126358
ENSDARG00000088514	and1	-1.46636	1.73792e-08	1.46152e-05
ENSDARG00000075500	smim1	-1.53958	5.45755e-05	0.0179281
ENSDARG00000054510	adrb2b	-1.54701	3.89471e-39	8.18825e-35
ENSDARG00000028804	ankrd9	-1.93743	5.80397e-14	1.1093e-10
ENSDARG00000032705	foxg1b	-2.22773	1.71027e-05	0.00698716
ENSDARG00000027851	ccdc191	-2.60637	2.13183e-25	1.12049e-21
ENSDARG00000005139	hhatlb	-2.75373	2.833e-06	0.00145271
ENSDARG00000045453	f13a1a.1	-2.76724	5.05816e-05	0.0168798
ENSDARG00000034528	chodl	-2.7873	0.00010821	0.0310947
ENSDARG00000094832	ENSDARG00000094832	-3.17154	8.04717e-05	0.0251914

## Sheet: Upregulated (padj<0.05)
Table S1. RNA sequencing analysis. Related to Figure 3.
ENSEMBL ID	Gene Symbol	log2FoldChange MUT/WT	p value	padj
ENSDARG00000069189	si:dkey-242h9.3	4.71235	1.34465e-07	9.74824e-05
ENSDARG00000002779	pdx1	3.0649	3.29763e-08	2.66651e-05
ENSDARG00000093044	si:ch211-161h7.5	2.54048	7.05244e-15	1.64745e-11
ENSDARG00000062519	abcc13	1.34446	8.1479e-05	0.0251914
ENSDARG00000054103	ripply1	1.29553	1.21272e-06	0.000670956
ENSDARG00000020219	dld	1.06697	9.9638e-05	0.0290943
ENSDARG00000057169	abca4a	0.933707	2.81145e-05	0.0101619
ENSDARG00000091260	mylk4a	0.867391	0.0001178	0.0330216
ENSDARG00000004647	spice1	0.798922	1.34804e-06	0.000726697
ENSDARG00000031658	si:ch211-207d6.2	0.716692	2.10443e-10	2.21217e-07
ENSDARG00000002172	aplnra	0.53608	1.17488e-05	0.00504094
ENSDARG00000003854	acsl1b	0.478671	0.000144316	0.0384062
ENSDARG00000074843	phldb2b	0.404787	1.48908e-05	0.00626129
