# Supplementary material for: flt1 inactivation promotes zebrafish cardiac regeneration by enhancing endothelial activity and limiting the fibrotic response
Source: Development. 2024 Nov 29;151(23):dev203028. doi: 10.1242/dev.203028 (PMC11634031; doi:10.1242/dev.203028)
Supplement: Table S4. Proportion of EGFP+ EdCs within the wound of cryoinjured egr3>EGFP ventricles on each section (related to Figure 4). [file develop-151-203028-TableS4.xlsx]

## Sheet: Sheet1
egr3>EGFP_7 dpci		EGFP+Aldh1a2+ cell numbers	Aldh1a2+ cell numbers	EGFP+Aldh1a2+/Aldh1a2+ (%)	Mean_each ventricle (%)	Mean_total (%)
Ventricle 1	1-1	77	216	35.6481	36.0573	35.7302
	1-2	95	271	35.0554
	1-3	148	395	37.4684
Ventricle 2	2-1	139	400	34.75	38.3365
	2-2	136	326	41.7178
	2-3	111	288	38.5417
Ventricle 3	3-1	89	312	28.5256	32.797
	3-2	103	263	39.1635
	3-3	70	228	30.7018
