# Supplementary material for: flt1 inactivation promotes zebrafish cardiac regeneration by enhancing endothelial activity and limiting the fibrotic response
Source: Development. 2024 Nov 29;151(23):dev203028. doi: 10.1242/dev.203028 (PMC11634031; doi:10.1242/dev.203028)
Supplement: Table S5. List of reagents and resources. [file develop-151-203028-TableS5.xlsx]

## Sheet: Sheet1
	Table S4
	REAGENT or RESOURCE	SOURCE	IDENTIFIER
	Antibodies
	Rabbit polyclonal anti-zebrafish Mef2	Boster Bio	Cat# DZ01398
	Mouse monoclonal anti-PCNA	Santa Cruz Biotechnology	Cat# sc-56
	Rabbit polyclonal anti-RFP	Rockland	Cat# 600-401-379
	Mouse monoclonal Ab1-N2.261	Developmental Studies Hybridoma Bank	Cat# AB_531790
	Chicken polyclonal anti-GFP	Aves Labs	Cat# GFP-1010
	Rabbit polyclonal anti-Acta2 (α-SMA)	GeneTex	Cat# GTX124505
	Rabbit monoclonal anti-FLI1	Abcam	Cat# ab133485
	Rabbit polyclonal anti-Aldh1a2	GeneTex	Cat# GTX124302
	Mouse monoclonal anti-Aldh1a2	Santa Cruz Biotechnology	Cat# sc-393204
	Rabbit monoclonal anti-pERK	Cell Signaling Technology	Cat# 4370
	Rabbit polyclonal anti-Vimentin	GeneTex	Cat# GTX133061
	Mouse monoclonal anti-Caveolin 1	BD Transduction Laboratories	Cat# 610407
	Mouse Monoclonal anti-MHC (MF20)	Invitrogen	Cat# 14-6503-82
	Goat anti-Rabbit IgG (H+L) Alexa Fluor 647	Invitrogen	Cat# A-21244
	Goat anti-Chicken IgY (H+L) Alexa Fluor 488	Invitrogen	Cat# A-11039
	Goat anti-Mouse IgG (H+L) Alexa Fluor 488	Invitrogen	Cat# A-11029
	Goat anti-Mouse IgG (H+L) Alexa Fluor 568	Invitrogen	Cat# A-11004
	Alexa Fluor™ 568 Phalloidin	Thermo Fisher Scientific	Cat# A12380
	Chemicals compounds
	Ethyl-Aminobenzoate methanesulfonate salt (MS-222, Tricaine)	Sigma-Aldrich	Cat# A5040
	Acid Fuchsin	Sigma-Aldrich	Cat# F8129
	TRIzol	Ambion	Cat# 15596018
	16% Paraformaldehyde (PFA)	Alfa Aesar	Cat# 43368
	DAPI (4',6-Diamidino-2-Phenylindole, Dihydrochloride)	ThermoFisher Scientific	Cat# D1306
	Critical commercial assay kits
	Acid Fuchsin Orange G (AFOG) kit	BioGnost	Cat# AFOG100T
	miRNeasy Micro Kit	Qiagen	Gat# 217084
	RNA Clean & Concentrator-5	Zymo Research	Cat# R1016
	Maxima First Strand cDNA Synthesis Kit for RT-qPCR	Thermo Fisher Scientific	Cat# K1672
	DyNAmo Flash SYBR Green qPCR Kit	Thermo Fisher Scientific	Cat# F415L
	Zebrafish strains
	flt1bns29	Matsuoka, et al., 2016	bns29
	Tg(hsp70l:sflt1)bns80	Matsuoka, et al., 2016	bns80
	Tg(hsp70l:vegfaa121-F17A)bns100	Marín-Juez, et al., 2016	bns100
	Tg(-0.8flt1:RFP)hu5333	Bussmann, et al., 2010	hu5333
	Tg(hsp70l:Cre)zdf13	Le, et al., 2007	zdf13
	Tg(5xUAS:EGFP)nkuasgfp1a	Kawakami, et al., 2008	nkuasgfp1a
	Tg(hsp70l:Gal4)kca4	Scheer, et al., 2001	kca4
	Pt(egr3:Gal4-VP16)bns576	da Silva et al., 2024	bns576
	Tg(5xUAS:egr3-p2a-dTomato)bns607	da Silva et al., 2024	bns607
	Tg(flt1:Mmu.Fos-EGFP)wz2	El-Sammak et al., 2022	w2
	Pt(egr3:loxP-egr3-loxP)bns661	da Silva et al., 2024	bns661
	Softwares
	Zen 3.5 (blue edition)	Zeiss	RRID:SCR_013672
	NIS-Elements	Nikon Instruments	RRID:SCR_014329
	Imaris	Oxford Instruments	RRID:SCR_007370
	Fiji/ImageJ	NIH	RRID:SCR_002285
	Trimmomatic	Usadel Lab	RRID:SCR_011848
	STAR	Dobin, et al., 2012	RRID:SCR_004463
	Picard	https://broadinstitute.github.io/picard/	RRID:SCR_006525
	featureCounts	https://subread.sourceforge.net/featureCounts.html	RRID:SCR_012919
	DESeq2	Bioconductor	RRID:SCR_015687
	UniProt	UniProt	RRID:SCR_002380
	DAVID	NIH	RRID:SCR_001881
	Scanpy	Scanpy	RRID:SCR_018139
	Seaborn	Seaborn	RRID:SCR_018132
	GraphPad Prism 10	GraphPad Software	RRID:SCR_002798
